# Supplementary material for: Early myocardial damage and microvascular dysfunction in asymptomatic patients with systemic sclerosis: A cardiovascular magnetic resonance study with cold pressor test
Source: PLoS One. 2020 Dec 22;15(12):e0244282. doi: 10.1371/journal.pone.0244282 (PMC7755221; doi:10.1371/journal.pone.0244282)
Supplement: S1 Database — (XLS) [file pone.0244282.s003.xls]

## Sheet: Database SSc
Pat Num	TRACLEER	SSc	Gender	Age (yrs)	Pattern SSc	Disease Duration (yrs)	Duration from RP onset (yrs)	Antibodies	Modified Rodnan Skin Score	Digital Ulcers	DLCO	DLCO >70	ESR	DSS	DAI	ILD	Renal Crisis	miositis	Capillaroscopy	Edema in T2w images	LGE	LGE pattern distribution	T2 value	T2>49,7	nT1	nT1>1010ms	ECV(%)	ECV >29.8	MBF Rest	MBF Stress	MBF incr %	MBF increase <33.8%	LV-EDVi	LV-ESVi	LV-SVi	LV-EF	LV-Massi	RV-EDVi	RV-ESVi	RV-SVi	RV-EF
1	1	1	0	25	dcSSc	3	4	scl70	19	1	71	1	16	7	3.5	1	0	0	Late	0	1	Mid-wall/subepicardial	48.9667	0	1016	1	29.9	1	0.86	1.2	39.5349	0	55.6	26.4	29.3	52.6	34.5	62.7	31.6	31.1	49.6
2	1	1	1	40	dcSSc	13	14	scl70	19	1	83	1	24	4	1	1	0	0	Late	1	1	Mid-wall/subepicardial	49.1333	0	994	0	25	0	0.85	1.1	29.4118	1	77.1	32.4	44.7	58	63.5	116.7	71.2	45.5	39
3	1	1	1	44	dcSSc	10	12	scl70	20	1	79	1	12	5	2	1	0	0	Late	0	0		47.9333	0	1003	0	25.8	0	0.94	1.3	38.2979	0	88.4	31.2	57.2	64.8	58.1	82.6	26.5	56.1	67.9
4	1	1	0	24	dcSSc	3	3	scl70	24	1	75	1	47	7	5	1	0	1	Late	0	0	Mid-wall	53.6	1	1014	1	37	1	0.98	1.45	47.9592	0	72.5	27.4	45.1	62.3	47.8	70	27.8	42.2	60.3
5	0	1	0	31	dcSSc	10	11	scl70	26	1	68	0	37	6	3.5	1	0	0	Late	1	1	Mid-wall/subepicardial	50.0333	1	1023	1	25.7	0	0.98	1.29	31.6327	1	55.6	26.1	30.5	54.8	30.4	54.7	23.7	31.1	56.8
6	0	1	1	59	lcSSc	6	7	none	8	0	77	1	19	1	1	1	0	0	Early	0	0		52.2667	1	1053	1	32	1	0.95	1.05	10.5263	1	64.3	28.9	35.3	55	41	73.3	37.9	35.3	48.2
7	0	1	1	51	dcSSc	3	4	none	9	0	72	1	5	1	1	0	0	0	Early	0	0		51.0333	1	1034.6	1	32.4869	1	0.89	1.36	52.809	0	61.9	22.2	39.7	64.1	46.2	82.4	39.7	42.7	51.7
8	0	1	0	30	lcSSc	9	10	aca	4	1	67	0	8	2	0.5	0	0	0	Active	0	0		53.2333	1	1040	1	28.7949	0	0.86	1.36	58.1395	0	72.6	30.4	42.2	58.2	35.2	79.9	32.5	27.3	59.2
9	1	1	0	36	dcSSc	1	1	scl70	24	1	58	0	64	9	5.5	1	0	0	Late	0	0		49.4333	0	1026	1	37.5992	1	0.98	1.1	12.2449	1	74.9	28.9	46	61.4	45.6	78.4	41.7	36.7	46.8
10	1	1	0	32	dcSSc	5	6	scl70	24	1	54	0	37	4.5	2	1	0	0	Late	0	0		51.2667	1	971	0	35.2492	1	0.96	1.45	51.0417	0	63.4	27.7	35.7	56.3	35.2	68.6	29.7	38.9	56.7
11	1	1	1	20	dcSSc	1	1	aca	18	1	98	1	8	3	2.5	1	0	1	Late	0	0		47.5333	0	1001	0	37.5	1	0.98	1.09	11.2245	1	90.7	36.7	54	59.5	61.3	85.9	34.8	51.1	59.4
12	1	1	0	55	lcSSc	20	22	none	4	1	64	0	15	2	2	0	0	0	Active	0	0		51.1	1	1060	1	32.0228	1	0.97	1.34	38.1443	0	73.6	29.6	44	59.8	46.3	73.4	30.4	43	58.6
13	0	1	0	28	lcSSc	7	8	none	6	1	73	1	6	2	1.5	0	0	0	Active	0	0		47.5	0	1051	1	35.105	1	0.98	1.2	22.449	1	66.2	26	40.1	60.7	46.4	69	26.9	42.1	61
14	0	1	0	26	dcSSc	7	10	aca	16	1	76	1	19	2	1	0	0	0	Early	0	0		48.8667	0	1015	1	28.4457	0	0.91	1.2	31.8681	1	51.6	20.7	30.8	59.8	42.7	42.9	14.7	28.3	65.7
15	0	1	0	37	dcSSc	3	23	aca	14	1	68	0	24	2	1	0	0	0	Active	1	1	Subepicardial	55.3	1	1077	1	27.5	0	0.96	1.1	14.5833	1	72.9	27.7	45.2	62	41.3	66.5	22.4	44.1	66.3
16	0	1	1	48	dcSSc	10	12	scl70	14	0	80	1	18	3	1	1	0	0	Active	0	0	Mid-wall	48.1333	0	1015	1	26.3857	0	0.85	1.15	35.2941	0	85.1	33.9	51.3	60.2	56.8	76.4	27.4	49	64.2
17	1	1	0	35	dcSSc	22	30	scl70	24	1	76	1	15	4	1.5	1	0	0	Late	0	1	Mid-wall	50.7333	1	1058	1	32.8787	1	0.99	1.18	19.1919	1	70.7	33.9	36.7	52	46	59.9	21.7	38.2	63.8
18	0	1	0	42	dcSSc	5	5	scl70	14	0	90	1	37	1	1.5	0	0	0	Early	0	0		50.3667	1	1047	1	32.8073	1	0.89	1.29	44.9438	0	80.3	34	46.3	57.7	45.1	75.3	31.5	43.8	58.2
19	0	1	1	37	lcSSc	6	6	aca	8	0	72	1	10	2	0.5	0	0	0	Early	0	0	Mid-wall	53.0333	1	1083	1	30.5513	1	0.93	1.32	41.9355	0	75.5	27	48.5	64.3	31.5	74.2	24.7	49.5	66.7
20	0	1	0	49	lcSSc	26	35	aca	10	0	82	1	25	1	0.5	0	0	0	Early	0	1	Mid-wall/subepicardial	46.3	0	1020	1	24.7	0	0.97	1.14	21	1	67.3	22	45.2	67.2	36.3	69.5	26.4	43.1	62.1
21	1	1	1	40	dcSSc	1	1	scl70	19	1	77	1	47	7	3.5	1	0	1	Active	0	0	Subepicardial	49.3333	0	1044	1	26	0	0.89	1.27	42.6966	0	80.7	31.9	48.7	60.4	43.6	81.6	32.5	49	60.1
22	1	1	0	34	dcSSc	1	1	scl70	22	1	81	1	80	4	4.5	1	0	0	Active	0	0	Subepicardial	51.65	1	1047	1	32	1	0.84	1.23	46.4286	0	85.2	38.2	47	55.2	37.1	81.3	31	50.3	61.9
23	0	1	0	28	dcSSc	6	6	scl70	8	0	82	1	12	2	0.5	0	0	0	Active	0	0	Subepicardial	48	0	1026	1	28.9	0	0.93	1.2	29.0323	1	76.6	27	49.6	64.8	34.4	76.9	28.3	48.6	63.1
24	0	1	0	48	dcSSc	12	13	scl70	12	1	68	0	12	5	2	1	0	0	Late	1	1	Mid-wall	53.8	1	1069	1	26.9	0	0.88	1.25	42.0455	0	75.1	29.7	45.4	60.5	37.8	70.2	26.4	43.8	62.4
25	0	1	0	47	lcSSc	12	12	none	4	0	81	1	7	2	0.5	0	0	0	Early	0	1	Subepicardial	51.5333	1	1073	1	30.036	1	0.92	1.02	10.8696	1	68.7	29.8	38.9	56.7	45.1	69.4	35.4	34	49
26	0	1	0	44	dcSSc	13	14	scl70	18	0	85	1	18	1	2	0	0	0	Late	0	0	Subepicardial	44.6333	0	1022	1	28.4807	0	0.88	1.22	38.6364	0	62.6	20.3	42.3	67.6	41.6	65.1	25.4	39.7	60.9831
27	1	1	0	42	lcSSc	17	17	aca	8	1	69	0	8	5	0.5	0	0	0	Late	0	0		51.9333	1	1114	1	33.4297	1	1.05	1.18	12.381	1	87	47.9	39	44.9	52	72.7	38.4	34.3	47.1802
28	0	1	0	40	dcSSc	8	10	scl70	24	0	47	0	29	3	1.5	1	0	0	Late	0	0	Mid-wall	44.7667	0	994	0	28.6025	0	0.85	1.27	49.4118	0	62.1	23.9	38.2	61.5	35.2	67.3	25.3	42	62.4071
29	0	1	0	54	lcSSc	7	9	scl70	8	0	94	1	31	1	0	0	0	0	Early	0	0		50.1667	1	1020	1	28.1937	0	0.99	1.03	4.0404	1	54.9	18.9	36	65.5	47.3	66.9	28.4	38.5	57.5486
30	1	1	1	37	dcSSc	7	7	none	12	1	88	1	23	3	1	1	0	0	Active	0	1	Subepicardial	53.0667	1	1022	1	27.2069	0	0.89	1.11	24.7191	1	86	28.1	57.9	67.3	34.4	111.1	51	60.1	54.0954
31	1	1	0	45	dcSSc	1	1	scl70	9	1	69	0	50	5	2	1	0	0	Early	0	0	Subepicardial	47.6	0	988	0	34.3663	1	0.83	1.25	50.6024	0	82.1	31.2	50.9	62	41	98.7	46.5	52.2	52.8875
32	0	1	1	58	lcSSc	2	2	aca	11	0	86	1	8	1	0	0	0	0	Active	0	0		42.9667	0	976	0	22.9	0	0.86	1.27	47.6744	0	76.4	19.6	56.8	74.4	66.6	93.9	45.8	48.1	51.2247
33	0	1	0	55	dcSSc	14	14	scl70	13	0	84	1	13	1	0	0	0	0	Late	0	0		48.6	0	1033	1	30.123	1	0.87	1.15	32.1839	1	54.7	20.4	34.3	62.7	52.09	68.6	30.3	38.3	55.8309
34	1	1	0	56	lcSSc	35	35	aca	7	1	71	1	45	4	2.5	0	0	1	Late	0	0		56.0667	1	1007	0	30.8332	1	0.98	1.3	32.6531	1	82.1	27.9	54.2	66.1	68.5	71.2	26.6	44.6	62.6404
35	0	1	0	61	lcSSc	12	12	none	7	1	91	1	32	4	1.5	0	0	0	Late	0	0		49.4	0	998	0	26.0218	0	0.99	1.31	32.3232	1	48.7	13.6	35.1	72	48.4	64.7	29.4	35.3	54.5595
36	1	1	0	47	dcSSc	1	1	scl70	13	1	94	1	26	3	0	0	0	0	Active	1	1	Subepicardial	51	1	1053	1	34.3616	1	0.99	1.35	36.3636	0	67.8	27.6	40.1	59.2	48.8	75.2	36.3	38.9	51.7287
37	0	1	0	61	dcSSc	11	11	scl70	14	1	86	1	41	2	2.5	0	0	0	Late	0	1	Mid-wall	49.6667	0	980	0	22.9674	0	1.01	1.31	29.703	1	68.9	23.2	45.7	66.3	41.8	89.6	45	44.6	49.7768
38	0	1	0	54	lcSSc	5	5	none	8	0	74	1	19	3	0	0	0	0	Early	0	0		50.6667	1	992	0	24.694	0	0.9	1.29	43.3333	0	58.2	23.6	34.6	59.4	39.7	68	35.3	32.7	48.0882
39	0	1	0	31	lcSSc	5	5	scl70	13	1	84	1	9	3	0	0	0	0	Active	0	0		48.8333	0	1068	1	30.7554	1	0.93	1.22	31.1828	1	68.5	26.7	41.7	60.9	52.4	77.8	42.7	35.1	45.1157
40	0	1	0	51	lcSSc	6	6	scl70	10	1	86	1	19	3	2.5	0	0	0	Early	0	1	Mid-wall/subepicardial	54	1	1042	1	41.6	1	0.9	1.25	38.8889	0	100	35.6	51.1	58.9	49.4	111.5	60.9	50.6	45.3812
C1		0	0	46	-															0	0		46.3667	0	986	0	22.1	0	0.84	1.18	40.4762	0	85.2	28.3	56.9	66.784	49.7	71.1	17.1	54	75.9494
C2		0	1	41																0	0		49.6	0	988	0	28.4644	0	0.85	1.26	48.2353	0	81.2	36.6	44.6	54.9261	53	78.2	35.7	42.5	54.3478
C3		0	0	27																0	0		46.1	0	1017	1	27.2646	0	0.96	1.29	34.375	0	64	25.6	38.4	60	33.5	57.6	16	41.6	72.2222
C4		0	1	44																0	0		45.9333	0	958	0	25.5196	0	1.02	1.39	36.2745	0	55.2	20.9	34.3	62.1377	39.3	56.6	24.2	32.4	57.2438
C5		0	1	38																0	0		46.9	0	988	0	27.3163	0	0.88	1.38	56.8182	0	92	39	53	57.6087	58.8	86.8	36.8	50	57.6037
C6		0	1	32																0	0		45.9667	0	970	0	24.6007	0	0.79	1.33	68.3544	0	82.8	37.1	45.7	55.1932	55.8	77.5	29.2	48.3	62.3226
C7		0	0	51																0	0		49.8	1	1001	0	30.9	1	0.9	1.2	33.3333	1	51.4	23.6	26.9	52.3346	30.2	50.5	21.8	28.7	56.8317
C8		0	0	48																0	0		46.4	0	998	0	27.8143	0	0.87	1.23	41.3793	0	80.7	31.4	49.3	61.0905	36.6	64.2	20.3	43.9	68.3801
C9		0	0	49																0	0		46.2	0	967	0	28	0	0.94	1.3	38.2979	0	89.5	38	51.5	57.5419	40.2	75.5	23.4	50.2	66.4901
C10		0	0	30																0	0		47.1	0	976	0	27.5	0	0.88	1.29	46.5	0	75	31.2	43.8	58.4	43	66	28.4	37.9	57.1
